# Supplementary material for: Thermogravimetric Analysis and Kinetic Modeling of the AAEM-Catalyzed Pyrolysis of Woody Biomass
Source: Molecules. 2022 Nov 8;27(22):7662. doi: 10.3390/molecules27227662 (PMC9693403; doi:10.3390/molecules27227662)
Supplement: Supplementary file 1 [file molecules-27-07662-s001.zip]

Archive with 1 entries (1 files):
- molecules-2016738 - supplementary.pdf
